# Supplementary material for: Morphological and physiological characterization of filamentous Lentzea aerocolonigenes: Comparison of biopellets by microscopy and flow cytometry
Source: PLoS One. 2020 Jun 3;15(6):e0234125. doi: 10.1371/journal.pone.0234125 (PMC7269266; doi:10.1371/journal.pone.0234125)
Supplement: S1 Table — Statistical analysis of study results with α = 0.05. (XLSX) [file pone.0234125.s003.xlsx]

## Sheet: ANOVA
S3a Table. Single-factor ANOVA analysis (α = 0.05) for area-equivalent-spherical diameters (Microscopy).											S3b Table.Single-factor ANOVA analysis (α = 0.05) for circularities (Microscopy).											S3c Table. Single-factor ANOVA analysis (α = 0.05) for ratios min and max Feret diameter (Microscopy).
Cultivation time	Glass bead addition			No glass beads			F-value	p-value	critical F-value		Cultivation time	Glass bead addition			No glass beads			F-value	p-value	critical F-value		Cultivation time	Glass bead addition			No glass beads			F-value	p-value	critical F-value
	Mean	Variance	Number of samples	Mean	Variance	Number of samples						Mean	Variance	Number of samples	Mean	Variance	Number of samples						Mean	Variance	Number of samples	Mean	Variance	Number of samples
Day 1	97.3237	10292.5	3816	98.9232	8784.33	2372	0.385199	0.534857	3.84296		Day 1	0.643079	0.0283021	3816	0.587901	0.034075	2372	145.948	3.14636e-33	3.84296		Day 1	0.579129	0.0200386	3816	0.54457	0.0200539	2372	87.1565	1.36854e-20	3.84296
Day 2	81.5772	5787.41	22727	157.507	10915.6	13314	6301.14	0	3.84172		Day 2	0.710881	0.0254274	22727	0.522255	0.0299921	13313	11016.7	0	3.84172		Day 2	0.554304	0.0186031	22727	0.470482	0.0167742	13314	3290.38	0	3.84172
Day 3	123.152	14028.7	8233	204.27	16758.2	5137	1380.54	1.15484e-287	3.84215		Day 3	0.647469	0.035278	8233	0.489397	0.0288366	5137	2409.52	0	3.84215		Day 3	0.582301	0.0206446	8233	0.501237	0.0177735	5137	1063.76	1.38817e-224	3.84215
Day 4	118.356	10598.5	9314	202.369	19735.6	3794	1436.83	1.9424e-298	3.84217		Day 4	0.633497	0.0293244	9312	0.521437	0.0514647	3793	947.186	6.97667e-201	3.84217		Day 4	0.584624	0.0189621	9314	0.513102	0.0185385	3794	731.994	6.46693e-157	3.84217
Day 5	111.321	8695.54	9359	211.66	25810	2809	1720.12	0	3.84222		Day 5	0.625956	0.0307336	9359	0.505168	0.0315285	2809	1019.55	6.47482e-215	3.84222		Day 5	0.586496	0.0193021	9359	0.544725	0.0196213	2809	194.564	6.98151e-44	3.84222
Day 6	110.671	8174.39	9679	192.435	14156.5	4705	2089.25	0	3.84211		Day 6	0.617913	0.0274372	9679	0.472945	0.0276909	4705	2417.73	0	3.84211		Day 6	0.583246	0.0190103	9679	0.502498	0.0165355	4705	1134.17	2.1787e-239	3.84211
Day 7	106.756	8665.96	15647	200.279	13488	4974	3358.58	0	3.84191		Day 7	0.626251	0.0283819	15647	0.462659	0.0258875	4974	3635.95	0	3.84191		Day 7	0.574108	0.0193509	15647	0.496286	0.0161664	4974	1230.04	8.56018e-262	3.84191
Day 8	106.169	6835.5	11121	183.766	14381.8	4679	2186.34	0	3.84205		Day 8	0.621554	0.0302162	11121	0.496871	0.0296579	4679	1703.7	0	3.84205		Day 8	0.583003	0.0183871	11121	0.510375	0.0181042	4679	949.12	1.90714e-202	3.84205
Day 9	123.27	9741.92	6290	206.372	22169.2	3059	1029.37	2.32851e-214	3.84245		Day 9	0.600203	0.0296478	6290	0.522594	0.0336544	3059	400.411	2.96048e-87	3.84245		Day 9	0.587023	0.0188212	6290	0.541979	0.0193904	3059	219.7	3.79268e-49	3.84245
Day 10	122.006	8605.09	7614	131.848	7797.99	9987	51.3594	7.99576e-13	3.84199		Day 10	0.608067	0.028537	7614	0.531969	0.0297832	9986	855.468	1.14028e-183	3.84199		Day 10	0.595195	0.0192331	7614	0.484369	0.0166972	9987	2982.02	0	3.84199
S3d Table. Single-factor ANOVA analysis (α = 0.05) for sample lengths (Flow cytometry).											S3e Table. Single-factor ANOVA analysis (α = 0.05) for compactness (Flow cytometry).											S3f Table. Single-factor ANOVA analysis (α = 0.05) viability factor (Flow cytometry).											S3g Table. Single-factor ANOVA analysis (α = 0.05) autofluorescence factor (Flow cytometry).
Cultivation time	Glass bead addition			No glass beads			F-value	p-value	critical F-value		Cultivation time	Glass bead addition			No glass beads			F-value	p-value	critical F-value		Cultivation time	Glass bead addition			No glass beads			F-value	p-value	critical F-value		Cultivation time	Glass bead addition			No glass beads			F-value	p-value	critical F-value
	Mean	Variance	Number of samples	Mean	Variance	Number of samples						Mean	Variance	Number of samples	Mean	Variance	Number of samples						Mean	Variance	Number of samples	Mean	Variance	Number of samples						Mean	Variance	Number of samples	Mean	Variance	Number of samples
Day 1	135.231	120.361	1874	157.955	393.194	1300	1707.73	4.99233e-299	3.84439		Day 1	0.18959	0.000586332	1874	0.170796	0.00420278	1300	131.129	8.85264e-30	3.84439		Day 1	0.0707826	8.05408e-05	1874	0.0712355	8.53979e-05	1300	1.90797	0.167287	3.84439		Day 1	0.00553897	7.74539e-06	13	2.33529	3.08105	13	22.9013	7.16423e-05	4.25968
Day 2	136.388	121.089	2034	185.829	583.426	1270	6396.48	0	3.84428		Day 2	0.214863	0.000760705	2034	0.17842	0.00224157	1270	780.831	2.01729e-154	3.84428		Day 2	0.16629	0.000440851	2034	0.186347	0.000549134	1270	651.934	2.18095e-131	3.84428		Day 2	0.116876	0.00044519	657	0.166049	0.000657051	572	1359.65	6.13637e-201	3.84905
Day 3	131.253	111.908	1976	154.445	773.961	1450	1147.22	3.81778e-217	3.84418		Day 3	0.26739	0.00119521	1976	0.232168	0.00390868	1450	442.711	1.57416e-92	3.84418		Day 3	0.236293	0.000920031	1976	0.354463	0.00207103	1450	8299.58	0	3.84418		Day 3	0.195864	0.00108212	839	0.206926	0.000976132	723	3858.52	0	3.84822
Day 4	114.718	88.1055	1653	166.029	381.546	1630	9242.16	0	3.84429		Day 4	0.296788	0.00140803	1653	0.244145	0.00309374	1630	1013.15	5.37647e-194	3.84429		Day 4	0.556857	0.00489986	1653	0.431963	0.00295839	1630	3252.56	0	3.84429		Day 4	0.265112	0.002249	852	0.254067	0.00154323	1272	34.0869	6.08263e-09	3.84584
Day 5	109.43	75.3197	1661	164.221	331.559	1612	12186.6	0	3.8443		Day 5	0.313836	0.00157824	1661	0.249688	0.00218488	1612	1793.47	0	3.8443		Day 5	0.681388	0.00734334	1661	0.341549	0.00276159	1612	18573.4	0	3.8443		Day 5	0.447901	0.00689256	1325	0.27783	0.000413485	828	3348.53	0	3.84579
Day 6	109.574	77.6813	1547	177.984	495.551	1470	12541.1	0	3.84454		Day 6	0.304784	0.00147705	1547	0.232789	0.00399097	1470	1446.01	8.16875e-259	3.84454		Day 6	0.640913	0.00661078	1547	0.360858	0.00215875	1470	13310.1	0	3.84454		Day 6	0.529463	0.00890467	1729	0.374242	0.00095715	780	2012.49	0	3.84517
Day 8	111.012	80.0619	1791	157.955	191.557	1297	22474.1	0	3.84447		Day 8	0.295894	0.00138583	1791	0.170796	0.00703079	1297	576.931	5.1046e-117	3.84447		Day 8	0.483472	0.00361534	1791	0.0712355	0.00210697	1297	3547.03	0	3.84447		Day 8	0.394067	0.00543798	2337	2.33529	0.014069	2508	3353.19	0	3.84338
Day 9	121.812	93.2316	1779	162.2	753.737	1629	3391.91	0	3.84419		Day 9	0.289765	0.00128964	1779	0.252029	0.00511096	1629	388.608	5.25938e-82	3.84419		Day 9	0.490622	0.00386024	1779	0.379936	0.00220952	1629	3392.14	0	3.84419		Day 9	0.382935	0.00433096	1159	0.241964	0.0194297	2703	1081.9	2.16541e-209	3.84387
Day 10	107.431	73.3576	1900	151.041	342.206	1876	8675.95	0	3.84392		Day 10	0.3106	0.00157707	1900	0.271354	0.00572111	1876	399.877	1.22615e-84	3.84392		Day 10	0.486738	0.00381593	1900	0.366024	0.00220778	1876	4559.27	0	3.84392		Day 10	0.396974	0.00507784	1538	0.199198	0.0140208	2357	3470.4	0	3.84385
